# Supplementary material for: Nutrient Dependent Cross-Kingdom Interactions: Fungi and Bacteria From an Oligotrophic Desert Oasis
Source: Front Microbiol. 2018 Aug 6;9:1755. doi: 10.3389/fmicb.2018.01755 (PMC6090137; doi:10.3389/fmicb.2018.01755)
Supplement: Supplementary file 4 [file Table_4.xlsx]

## Sheet: CP
Supplementary Table S4. Raw data on microbial growth rates on several culture media (CP, MM, PDA and MM). Nomenclatures is as follows: Am (Aeromonas sp. 1), Az (Vibrio sp.), N (Aeromonas sp. 2), R (Aeromonas sp. 3), V (Aeromonas sp. 4), Cu ( Coprinellus micaceus 2), Ta (Cladosporium sp.), Tr (Coprinellus micaceus 1), Pu (Aspergillus niger).
Day 3
Bacterial growth rates (mm)						Controls (mm)			Fungal growth rates (mm)
	Cu	Ta	Tr	Pu		Am	24.837			Cu	Ta	Tr	Pu
Am	26.174	23.753	26.772	18		Am	27.268		Am	397.285	129.833	453.968	1722.22
Am	28.997	25.059	24.837	21.06		Am	24.04		Am	374.026	115.546	462.737	1765.35
Am	28.997	23.074	23.526	15.051		x	25.3817		Am	372.569	123.889	413.52	1679.14
x	28.056	23.962	25.045	18.0555		Az	39.79		x	381.293	123.089	443.408	1722.25
Az	45.528	40.636	49.44	24.05		Az	42.259		Az	350.337	137.537	416.344	1831.17
Az	45.194	44.315	50.723	31.533		Az	42.235		Az	283.779	106.102	453.005	1900
Az	110.19	43.154	48.512	33.319		x	41.428		Az	287.634	106.861	468.07	1942.57
x	66.9707	42.7017	49.5583	29.634		N	108.911		x	307.25	116.833	445.806	1891.25
N	95.624	92.164	103.543	81.866		N	115.774		N	347.658	121.84	473.469	1749.87
N	98.586	106.901	126.166	72.612		N	115.816		N	380.797	124.432	491.674	1598.66
N	100.192	90.815	102.443	70.833		x	113.5		N	385.368	164.769	536.044	1720.15
x	98.134	96.6267	110.717	75.1037		R	25.231		x	371.274	137.014	500.396	1689.56
R	26.239	28.049	53.635	23.824		R	25.806		R	368.705	173.361	384.056	1692.53
R	26.173	26.494	30.772	23.635		R	29.904		R	370.92	133.028	397.548	1749.38
R	28.577	28.321	23.321	25.39		x	26.9803		R	371.145	164.407	98.841	2076.59
x	26.9963	27.6213	35.9093	24.283		V	63.91		x	370.257	156.932	293.482	1839.5
V	76.044	55.41	79.989	41.794		V	72.931		V	465.993	116.184	394.345	1488.94
V	74.121	63.02	70.369	46.726		V	69.019		V	450.066	108.581	367.645	1631.61
V	77.121	65.623	70.369	53.43		x	68.62		V	457.347	106.9	388.237	900.645
x	75.762	61.351	73.5757	47.3167		Cu	350.012		x	457.802	110.555	383.409	1340.4
						Cu	395.407
						Cu	417.052
						x	387.49
						Ta	134.444
						Ta	109.904
						Ta	161.957
						x	135.435
						Tr	409.472
						Tr	385.188
						Tr	389.247
						x	394.636
						Pu	1560.9
						Pu	1868.52
						Pu	1505.89
						x	1645.1
Day 5
Bacterial growth rates (mm)						Controls (mm)			Fungal growth rates (mm)
	Cu	Ta	Tr	Pu		Am	29.39			Cu	Ta	Tr	Pu
Am	32.851	28.448	27.268	34.23		Am	26.206		Am	1308.36	430.262	1550.54	2220
Am	30.731	28.144	26.339	38.109		Am	26.206		Am	1234.36	418.252	1420.41	1900.65
Am	28.511	33.462	31.434	33.284		x	27.2673		Am	1222.41	406.051	1485.94	2240
x	30.6977	30.018	28.347	35.2077		Az	70.564		x	1255.04	418.188	1485.63	2120.22
Az	55.329	61.131	48.724	39.066		Az	59.46		Az	1144.74	456.748	1283.64	2182.38
Az	131.073	66.039	68.102	36.866		Az	62.723		Az	1236.36	498.878	1272.77	2293.68
Az	386.745	64.725	55.984	30.088		x	64.249		Az	1078.63	396.948	1396.9	2000
x	191.049	63.965	57.6033	35.34		N	246.119		x	1153.24	450.858	1317.77	2158.69
N	178.656	199.574	257.628	70		N	242.975		N	1329.01	385.292	1426.12	2220
N	184.74	203.964	371.205	65.568		N	253.263		N	1361.81	426.595	1547.12	2210
N	176.561	210.325	195.844	81.321		x	247.452		N	1308.61	370.848	1615.73	2230
x	179.986	204.621	274.892	72.2963		R	30.308		x	1333.14	394.245	1529.66	2220
R	63.625	107.273	215	36.178		R	31.959		R	1194.09	454.568	1382.94	2221
R	62.713	128.101	217.312	38.109		R	37.28		R	1240.53	411.692	1224.6	2230
R	52.447	50.469	217.312	41.114		x	33.1823		R	1190.8	388.991	1224.6	2218
x	59.595	95.281	216.541	38.467		V	129.575		x	1208.48	418.417	1277.38	2223
V	130.421	101.46	114.863	47.75		V	127.745		V	1379.02	431.555	1333.58	2210
V	115.625	123.554	290.537	35.048		V	133.096		V	1255.57	278.656	1344.56	2300
V	123.841	90	319.963	46.287		x	130.139		V	1397.93	400	1418.24	2230
x	123.296	105.005	241.788	43.0283		Cu	1436.55		x	1344.17	370.07	1365.46	2246.67
						Cu	1347.87
						Cu	1238.89
						x	1341.1
						Ta	438.297
						Ta	448.345
						Ta	434.198
						x	440.28
						Tr	1538.21
						Tr	1546.16
						Tr	1577.19
						x	1553.85
						Pu	2721.4
						Pu	2816.61
						Pu	2720
						x	2752.67
Day 7
Bacterial growth rates (mm)						Controls (mm)			Fungal growth rates (mm)
	Cu	Ta	Tr	Pu		Am	25.449			Cu	Ta	Tr	Pu
Am	40.802	63.084	54.524	14.381		Am	23.897		Am	2454.68	687.84	3246.78	6057
Am	33.659	58.373	41.831	18.948		Am	29.396		Am	2564.56	707.573	3112.24	6057
Am	48.179	71.796	46.684	21.106		x	26.2473		Am	2556.34	720.293	3039.64	6057
x	40.88	64.4177	47.6797	18.145		Az	84.063		x	2525.19	705.235	3132.89	6057
Az	136.954	96.289	144.15	37.147		Az	76.08		Az	1861.77	674.422	2726.75	6057
Az	334.063	89.964	163.29	30.745		Az	94.134		Az	1702.89	689.022	2686.25	6057
Az	108.581	88.387	152.849	40.122		x	84.759		Az	1896.25	767.649	2995.03	6057
x	193.199	91.5467	153.43	36.0047		N	391.551		x	1820.31	710.364	2802.68	6057
N	237.338	310.218	770.872	95.156		N	415.022		N	2724.59	659.822	3068.72	6057
N	188.818	290.013	281.37	80.535		N	406.721		N	2649.92	643.156	3128.3	6057
N	224.116	320.404	463.8	90.335		x	404.431		N	2855.75	733.676	2832.87	6057
x	216.757	306.878	505.347	88.6753		R	41.165		x	2743.42	678.885	3009.96	6057
R	98.565	173.257	104.327	19.649		R	39.497		R	2532.49	684.095	3253.19	6057
R	62.372	355.676	565.417	20.436		R	39.242		R	2485.55	736.1	2921.62	6057
R	111.008	354.734	334.727	23.769		x	39.968		R	2344.97	720.203	3111.23	6057
x	90.6483	294.556	334.824	21.2847		V	230.268		x	2454.34	713.466	3095.35	6057
V	188.223	137.676	605.385	44.592		V	209.922		V	2607.51	665.973	2788.26	6057
V	166.656	115.68	281.998	43.014		V	224.059		V	2760.6	700	2580.13	6057
V	166.213	145.604	730.524	53.669		x	221.416		V	2545.49	600	2600	6057
x	173.697	132.987	539.302	47.0917		Cu	2641.62		x	2637.87	655.324	2656.13	6057
						Cu	2419.25
						Cu	2143.5
						x	2401.46
						Ta	652.457
Nomenclture						Ta	680.314
Am	Aeromonas sp. 1					Ta	701.344
Az	Vibrio sp.					x	678.038
N	Aeromonas sp. 2					Tr	2697.61
R	Aeromonas sp. 3					Tr	2615.46
V	Aeromonas sp. 4					Tr	2685.66
Cu	Coprinellus micaceus 2					x	2666.24
Ta	Cladosporium sp.					Pu	6057
Tr	Coprinellus micaceus 1					Pu	6057
Pu	Aspergillus niger					Pu	6057
x	Average					x	6057

## Sheet: MM
Day 3
Bacterial growth rates (mm)						Controls (mm)			Fungal growth rates (mm)
	Cu	Ta	Tr	Pu		Am	36.768			Cu	Ta	Tr	Pu
Am	64.314	24.519	51.548	65.784		Am	34.928		Am	745.31	95.327	742.304	730.442
Am	54.124	17.083	22.698	26.626		Am	50.69		Am	741.383	77.679	685.941	894.15
Am	46.228	19.438	27.299	33.891		x	40.7953		Am	673.553	62.386	736.692	722.336
x	54.8887	20.3467	33.8483	42.1003		Az	39.37		x	720.082	78.464	721.646	782.309
Az	45.534	43.219	42.843	23.257		Az	40.386		Az	472.946	81.847	744.678	720.89
Az	31.061	25.935	22.591	51.864		Az	35.747		Az	410.883	61.62	759.658	746.269
Az	20.604	21.681	36.345	40.033		x	38.501		Az	486.365	60.325	705.435	693.984
x	32.3997	30.2783	33.9263	38.3847		N	19.572		x	456.731	67.9307	736.59	720.381
N	90.781	17.704	88.974	66.798		N	15.646		N	515.834	68.358	690.072	761.115
N	65.002	19.988	56.92	26.949		N	23.852		N	409.446	86.086	709.58	841.738
N	99.518	21.265	75.445	12.514		x	19.69		N	511.825	69.08	736.643	1000
x	85.1003	19.6523	73.7797	35.4203		R	24.488		x	479.035	74.508	712.098	867.618
R	28.577	40.321	65.49	62.057		R	19.679		R	397.503	69.562	698.204	1124.55
R	23.781	37.611	56.548	60.663		R	19.148		R	459.664	54.432	674.504	822.545
R	21.06	49.185	63.806	50.383		x	21.105		R	440.336	81.469	731.448	800.34
x	24.4727	42.3723	61.948	57.701		V	27.962		x	432.501	68.4877	701.385	915.812
V	34.907	34.192	29.51	19.611		V	21.818		V	493.08	94.894	662.468	880.485
V	40.179	36.425	28.111	88.435		V	24.334		V	603.731	66.693	643.537	1033.36
V	45.805	35.942	13.832	64.204		x	24.7047		V	639.686	66.132	629.23	834.921
x	40.297	35.5197	23.8177	57.4167		Cu	371.568		x	578.832	75.9063	645.078	916.256
						Cu	330.907
						Cu	401.386
						x	367.954
						Ta	82.432
						Ta	50.123
						Ta	97.731
						x	76.762
						Tr	601.198
						Tr	544.593
						Tr	540.735
						x	562.175
						Pu	1022.56
						Pu	682.481
						Pu	1149.16
						x	951.401
Day 5
Bacterial growth rates (mm)						Controls (mm)			Fungal growth rates (mm)
	Cu	Ta	Tr	Pu		Am	60.55			Cu	Ta	Tr	Pu
Am	947.361	27.031	829.943	592.407		Am	61.877		Am	2634.68	297.159	2427.39	3254.77
Am	639.82	43.797	453.245	500.836		Am	91.637		Am	2494.1	241.026	2243.98	3076.72
Am	706.837	34.636	465.469	393.141		x	71.3547		Am	2560.38	242.007	23.99.086	31000
x	764.673	35.1547	582.886	495.461		Az	95.624		x	2563.05	260.064	2335.69	12443.8
Az	276.056	46.902	314.318	432.405		Az	83.657		Az	1303.9	223.989	2406.53	2243.23
Az	153.338	77.157	442.34	373.25		Az	77.623		Az	1450.17	202.728	2370.51	1859.18
Az	332.692	35.315	700.843	347.594		x	85.6347		Az	1533.75	292.053	2457.39	2230
x	254.029	53.1247	485.834	384.416		N	24.131		x	1429.27	239.59	2411.48	2110.8
N	387.601	29.806	305.113	300		N	40.871		N	1490.49	250.813	2164.64	376
N	550.112	31.92	287.089	264.7		N	33.726		N	1396.5	279.307	2380.96	380
N	458.73	38.714	340.735	497.419		x	32.9093		N	1467.04	256.107	2450.38	423
x	465.481	33.48	310.979	354.04		R	40.534		x	1451.34	262.076	2331.99	393
R	282.293	116.72	713.251	1267.39		R	31.616		R	1322.46	267	2435.91	2424.3
R	361.111	87.248	1397.78	957.458		R	33.413		R	1311.16	247.924	2406.03	2824.19
R	292.909	82.844	993.849	603.125		x	35.1877		R	1272.68	235.548	2399.25	2452.3
x	312.104	95.604	1034.96	942.659		V	49.33		x	1302.1	250.157	2413.73	2566.93
V	548.65	78.855	485.956	779.719		V	41.006		V	1553.68	342.761	2112.31	420
V	390.993	81.271	340.55	600		V	42.165		V	1430.91	234.311	2234.18	370
V	258.188	77.944	207.854	700		x	44.167		V	1264.31	261.37	2153.72	450
x	399.277	79.3567	344.787	693.24		Cu	1713.82		x	1416.3	279.481	2166.74	413.333
						Cu	1166.06
						Cu	1596.29
						x	1492.06
						Ta	116.865
						Ta	262.256
						Ta	275.712
						x	218.278
						Tr	2196.74
						Tr	2142.66
						Tr	2329.75
						x	2223.05
						Pu	423.211
						Pu	376.871
						Pu	376.796
						x	392.293
Day 7
Bacterial growth rates (mm)						Controls (mm)			Fungal growth rates (mm)
	Cu	Ta	Tr	Pu		Am	98.547			Cu	Ta	Tr	Pu
Am	732.345	41.102	2102.74	905.935		Am	89.166		Am	3663.95	461.289	5052.01	3140
Am	1161.34	56.693	1243.24	710.913		Am	140.798		Am	3597.37	367.129	5038.1	2672
Am	857.975	43.964	1062.58	326.796		x	109.504		Am	4474.18	402.444	4756.35	2600
x	917.22	47.253	1469.52	647.881		Az	109.466		x	3911.83	410.287	4948.82	2804
Az	475.747	59.898	652.214	771.676		Az	103.237		Az	3074.35	393.933	4233.94	3140
Az	395.244	50.693	854.255	567.249		Az	118.193		Az	2823.21	457.013	4206.32	2672
Az	35.076	109.138	1714.92	6666.56		x	110.299		Az	2503.35	320.004	3913.51	2600
x	302.022	73.243	1073.8	2668.5		N	57.161		x	2800.3	390.317	4117.92	2804
N	218.547	36.471	701.474	777		N	26.476		N	3359.4	409.191	4181.21	3140
N	261.102	41.751	531.13	500		N	47.074		N	3376.19	466.809	4254.24	2672
N	174.391	34.889	692.393	279		x	43.5703		N	3175.28	391.738	4209.96	2600
x	218.013	37.7037	641.666	518.667		R	39.9		x	3303.62	422.579	4215.14	2804
R	351.711	168.761	2078.05	1768.43		R	44.141		R	2932.24	428.515	4651.05	3140
R	242.847	120.918	2644.51	1736.47		R	54.948		R	3114.57	366.599	4787.23	2672
R	237.581	107.71	3107.1	1178.1		x	46.3297		R	2861.1	356.374	4938.27	2600
x	277.38	132.463	2609.89	1561		V	67.691		x	2969.3	383.829	4792.18	2804
V	106.42	87.182	734.743	778.809		V	68.728		V	3215.38	565.396	3864.47	3140
V	98.611	104.444	95.217	114.85		V	59.579		V	2936.51	432.036	3838.58	2672
V	96.699	80.089	204.404	57.409		x	65.3327		V	3284.69	395.329	4010.21	2600
x	100.577	90.5717	344.788	317.023		Cu	3433.51		x	3145.53	464.254	3904.42	2804
						Cu	2663.3
						Cu	3248.08
						x	3114.96
						Ta	442.109
						Ta	198.349
						Ta	456.137
						x	365.532
						Tr	3961.67
						Tr	4138
						Tr	3602.52
						x	3900.73
						Pu	3140
						Pu	2672
						Pu	2624
						x	2812

## Sheet: PDA
Day 3
Bacterial growth rates (mm)						Controls (mm)			Fungal growth rates (mm)
	Cu	Ta	Tr	Pu		Am	15.455			Cu	Ta	Tr	Pu
Am	22.559	14.799	17.774	15.058		Am	16.455		Am	399.688	51.371	515.492	1036.65
Am	21.79	14.381	24.034	20.848		Am	18.187		Am	276.137	52.328	525.955	893.226
Am	18.056	13.209	20.791	12.1		x	16.699		Am	265.646	52.126	525.02	790
x	20.8017	14.1297	20.8663	16.002		Az	17.111		x	313.824	51.9417	522.156	906.624
Az	23.751	31.969	24.984	14.668		Az	16.506		Az	384.825	65.418	527.109	746.666
Az	29.532	27.969	26.82	13.269		Az	17.704		Az	372.433	46.898	565.766	781.714
Az	25.287	26.547	25.922	11.6		x	17.107		Az	376.536	52.305	502.938	805.315
x	26.19	28.8283	25.9087	13.179		N	37.153		x	377.931	54.8737	531.938	777.898
N	53.453	68.594	60.151	22.662		N	42.063		N	398.117	52.558	60.151	787.805
N	56.719	49.252	51.361	23.257		N	42.095		N	376.828	35.938	134.495	766.44
N	24.793	62.628	62.961	24		x	40.437		N	411.711	44.331	140.685	860
x	44.9883	60.158	58.1577	23.3063		R	36.642		x	395.552	44.2757	111.777	804.748
R	44.189	58.521	42.857	33.319		R	38.191		R	460.973	63.138	421.889	900
R	42.857	61.809	52.877	25.652		R	42.568		R	479.241	54.156	206.236	616.869
R	47.024	47.35	72.931	32.511		x	39.1337		R	534.857	75.818	395.383	841
x	44.69	55.8933	56.2217	30.494		V	43.87		x	491.69	64.3707	341.169	785.956
V	49.582	54.521	65.986	40.802		V	49.476		V	284.637	55.098	364.371	719.388
V	51.857	54.124	51.446	37.146		V	49.196		V	352.14	56.813	364.371	732.387
V	49.957	46.91	54.124	32.511		x	47.514		V	362.744	39.966	103.189	800
x	50.4653	51.8517	57.1853	36.8197		Cu	466.167		x	333.174	50.6257	277.31	750.592
						Cu	410.96
						Cu	380.086
						x	419.071
						Ta	88.343
						Ta	77.167
						Ta	119.889
						x	95.133
						Tr	340.37
						Tr	314.185
						Tr	380.071
						x	344.875
						Pu	872.491
						Pu	841.512
						Pu	864.062
						x	859.355
Day 5
Bacterial growth rates (mm)						Controls (mm)			Fungal growth rates (mm)
	Cu	Ta	Tr	Pu		Am	16.617			Cu	Ta	Tr	Pu
Am	84.198	15.249	16.369	28.997		Am	18.1		Am	1280.63	48.002	514.555	2057.03
Am	17.141	15.249	26.488	20.592		Am	15.207		Am	273.044	57.887	558.489	2247.7
Am	16.528	14.342	22.534	22.449		x	16.6413		Am	257.015	54.287	543.566	2100
x	39.289	14.9467	21.797	24.0127		Az	26.725		x	603.562	53.392	538.87	2134.91
Az	18.651	22.265	19.643	16.978		Az	24.872		Az	387.599	54.521	427.636	2093.49
Az	23.625	20.437	20.592	16.291		Az	24.04		Az	388.761	41.128	504.762	1956.45
Az	21.584	25.624	17.786	18.282		x	25.2123		Az	360.686	63.095	425.142	1657.71
x	21.2867	22.7753	19.3403	17.1837		N	50.535		x	379.015	52.9147	452.513	1902.55
N	51.446	54.875	52.99	32.192		N	50.836		N	368.75	48.087	127.466	2715.16
N	48.115	47.718	57.635	27.005		N	51.962		N	333.149	36.416	113.506	1335.79
N	48.512	51.502	54.493	27.172		x	51.111		N	422.931	45.777	115.405	1300
x	49.3577	51.365	55.0393	28.7897		R	50.717		x	374.943	43.4267	118.792	1783.65
R	38.776	52.99	42.669	33.914		R	60.751		R	484.793	61.558	437.064	1186.74
R	41.468	51.502	51.456	40.391		R	46.182		R	480.623	49.405	51.456	1862.91
R	42.744	47.024	57.724	35.891		x	52.55		R	572.761	75.489	136.891	1300
x	40.996	50.5053	50.6163	36.732		V	41.871		x	512.726	62.1507	208.47	1449.88
V	47.778	47.024	62.628	29.202		V	42.132		V	288.435	56.512	388.251	1414.71
V	51.134	52.615	60.941	24.872		V	47.328		V	354.167	53.919	1946.94	1527.43
V	56.119	43.481	49.887	26		x	43.777		V	359.623	42.885	115.83	1450
x	51.677	47.7067	57.8187	26.6913		Cu	1572.88		x	334.075	51.1053	817.007	1464.05
						Cu	1500.03
						Cu	1592.13
						x	1555.02
						Ta	237.996
						Ta	343.304
						Ta	241.093
						x	274.131
						Tr	1245.03
						Tr	1351.83
						Tr	1232.45
						x	1276.44
						Pu	1381.09
						Pu	1500
						Pu	1380
						x	1420.36
Day 7
Bacterial growth rates (mm)						Controls (mm)			Fungal growth rates (mm)
	Cu	Ta	Tr	Pu		Am	15.785			Cu	Ta	Tr	Pu
Am	84.198	15.575	16.369	28.997		Am	17.664		Am	2804.87	311.537	2655.14	3729.67
Am	17.141	12.203	26.488	20.592		Am	13.41		Am	2537.39	258.198	2312.16	3781.55
Am	16.528	10.959	22.534	22.449		x	15.6197		Am	2511.52	237.507	2306.02	3750
x	39.289	12.9123	21.797	24.0127		Az	25.961		x	2617.93	269.081	2424.44	3753.74
Az	18.651	27.427	19.643	16.978		Az	27.817		Az	2613.08	306.428	2192.26	2974.06
Az	23.625	20.748	20.592	16.291		Az	25.961		Az	2733.47	276.943	2262.14	3670.82
Az	21.584	22.795	17.786	18.282		x	26.5797		Az	2902.4	260.166	2288.82	3089
x	21.2867	23.6567	19.3403	17.1837		N	61.124		x	2749.65	281.179	2247.74	3244.63
N	51.446	64.243	52.99	32.192		N	59.139		N	2461.82	341.058	1363.66	3524.97
N	48.115	56.861	57.635	27.005		N	58.436		N	2509.3	218.439	1335.98	2334.3
N	48.512	77.363	54.493	27.172		x	59.5663		N	2723.42	281.119	1585.08	2500
x	49.3577	66.1557	55.0393	28.7897		R	61.91		x	2564.85	280.205	1428.24	2786.42
R	38.776	56.337	42.669	33.914		R	73.557		R	3098.38	214.479	2948.49	3071.14
R	41.468	78.891	51.456	40.391		R	59.579		R	3617.84	259.217	2041.88	2500
R	42.744	50.432	57.724	35.891		x	65.0153		R	3090.81	252.042	2126.4	2021.82
x	40.996	61.8867	50.6163	36.732		V	41.498		x	3269.01	241.913	2372.26	2530.99
V	47.778	55.665	62.628	29.202		V	49.399		V	2562.64	206.9	2191.56	2510.66
V	51.134	70.969	60.941	24.872		V	49.293		V	2588.04	228.601	2239.03	2442.42
V	56.119	57.845	49.887	26		x	46.73		V	2546.56	181.097	1459.54	2450
x	51.677	61.493	57.8187	26.6913		Cu	2740.15		x	2565.75	205.533	1963.38	2467.7
						Cu	2570.53
						Cu	2640.84
						x	2650.51
						Ta	485.979
						Ta	380.245
						Ta	363.205
						x	409.81
						Tr	2251
						Tr	2070.86
						Tr	2214.15
						x	2178.67
						Pu	2353.68
						Pu	2353.79
						Pu	2493.66
						x	2400.38

## Sheet: LB
Day 3
Bacterial growth rates (mm)						Controls (mm)			Fungal growth rates (mm)
	Cu	Ta	Tr	Pu		Am	96.227			Cu	Ta	Tr	Pu
Am	128.202	133.758	125.502	87.188		Am	109.099		Am	345.081	40.668	570.153	519.239
Am	130.652	117.323	112.056	70.394		Am	102.576		Am	368.692	29.909	541.898	564.941
Am	139.699	136.767	139.54	79.028		x	102.634		Am	359.144	39.477	564.198	700
x	132.851	129.283	125.699	78.87		Az	92.164		x	357.639	36.6847	558.75	594.727
Az	165.471	133.16	130.652	73.484		Az	86.111		Az	473.92	42.67	343.157	659.131
Az	149.981	112.77	128.26	77.147		Az	82.512		Az	400.878	49.243	699.672	500.269
Az	139.699	133.777	141.618	78.855		x	86.929		Az	292.728	33.488	636.724	585.959
x	151.717	126.569	133.51	76.4953		N	99.352		x	389.175	41.8003	559.851	581.786
N	157.639	142.593	151.524	95.784		N	109.099		N	372.29	26.485	18.133	432.292
N	131.096	145.428	155.941	98.746		N	99.376		N	554.003	39.632	17.236	500
N	136.767	151.562	17.236	111.777		x	102.609		N	397.627	25.424	17.236	520
x	141.834	146.528	108.234	102.102		R	132.731		x	441.307	30.5137	17.535	484.097
R	182.784	159.944	139.371	115.629		R	142.065		R	557.62	33.835	128.202	424.529
R	186.555	154.495	145.351	117.432		R	118.213		R	442.805	32.436	305.421	433.068
R	151.562	175.993	158.343	158.252		x	131.003		R	650.752	39.506	322.917	484.12
x	173.634	163.477	147.688	130.438		V	102.576		x	550.392	35.259	252.18	447.239
V	167.014	160.783	145.428	93.226		V	105.215		V	593.943	37.085	13.194	513.12
V	170.158	163.792	163.927	108.153		V	87.202		V	576.022	39.41	17.467	542.765
V	157.658	145.428	173.746	100.971		x	98.331		V	448.071	36.015	8.661	535.002
x	164.943	156.668	161.034	100.783		Cu	436.315		x	539.345	37.5033	13.1073	530.296
						Cu	512.765
						Cu	474.148
						x	474.409
						Ta	74.537
						Ta	77.954
						Ta	69.917
						x	74.136
						Tr	495.716
						Tr	495.716
						Tr	486.185
						x	492.539
						Pu	568.846
						Pu	746.679
						Pu	746.679
						x	687.401
Day 5
Bacterial growth rates (mm)						Controls (mm)			Fungal growth rates (mm)
	Cu	Ta	Tr	Pu		Am	195.482			Cu	Ta	Tr	Pu
Am	237.039	98.271	95.224	91.114		Am	209.182		Am	998.271	30.995	388.251	3180.01
Am	92.51	90.023	88.039	93.282		Am	199.802		Am	243.807	22.711	372.577	3000
Am	94.615	87.911	86.196	101.792		x	201.489		Am	259.761	25.454	372.236	2000
x	141.388	92.0683	89.8197	95.396		Az	186.309		x	500.613	26.3867	377.688	2726.67
Az	223.347	133.102	135.786	97.339		Az	198.309		Az	1608.62	29.155	415.889	1985.71
Az	139.283	117.655	122.749	95.77		Az	186.92		Az	386.098	53.489	628.515	1882.39
Az	131.943	150.035	125.225	80.449		x	190.513		Az	305.142	23.944	588.314	2100
x	164.858	133.597	127.92	91.186		N	206.223		x	766.621	35.5293	544.239	1989.37
N	179.455	97.262	99.277	119.246		N	193.424		N	1017.5	20.571	11.267	3180
N	95.413	96.862	99.403	111.235		N	204.069		N	373.889	25.681	14.327	3000
N	86.293	97.895	102.912	139.413		x	201.239		N	256.311	15.431	7.8	2000
x	120.387	97.3397	100.531	123.298		R	288.09		x	549.232	20.561	11.1313	2726.67
R	126.847	109.11	103.422	316.475		R	335.979		R	377.027	22.417	93.298	1927.62
R	128.603	101.459	99.232	405.318		R	265.111		R	365.431	34.088	202.376	1808.04
R	95.455	110.247	106.482	137.567		x	296.393		R	481.909	27.479	205.982	2100
x	116.968	106.939	103.045	286.453		V	214.992		x	408.122	27.9947	167.219	1945.22
V	109.091	113.436	100.4	136.529		V	176.126		V	399.483	22.353	13.262	1966.47
V	111.312	104.549	113.866	146.255		V	203.062		V	365.78	31.75	11.138	2654.89
V	109.188	119.944	123.967	138.637		x	198.06		V	311.054	23.244	11.402	2300.53
x	109.864	112.643	112.744	140.474		Cu	1907.57		x	358.772	25.7823	11.934	2307.3
						Cu	1675.62
						Cu	1744.95
						x	1776.05
						Ta
						Ta	187.064
						Ta	140.136
						x	163.6
						Tr	114.119
						Tr	1918.25
						Tr	1864.19
						x	1298.85
						Pu	3180.01
						Pu	3000
						Pu	2000
						x	2726.67
Day 7
Bacterial growth rates (mm)						Controls (mm)			Fungal growth rates (mm)
	Cu	Ta	Tr	Pu		Am	284.228			Cu	Ta	Tr	Pu
Am	287.371	293.497	1119.68	96.09		Am	295.508		Am	2181.16	116.05	1145.46	5363.93
Am	440.321	265.282	1369.95	123.796		Am	325.063		Am	1477.62	83.501	938.733	5500
Am	371.928	262.822	1232.7	127.429		x	301.6		Am	2954.48	147.045	1369.89	5300
x	366.54	273.867	1240.78	115.772		Az	296.324		x	2204.42	115.532	1151.36	5387.98
Az	301.212	299.338	523.242	104.759		Az	279.832		Az	2721.96	140.027	1962.99	5241.61
Az	266.809	255.874	703.871	109.311		Az	287.743		Az	2317.53	145.35	2358.05	5300
Az	259.728	271.532	927.23	93.523		x	287.966		Az	1954.44	117.948	1706.39	5300
x	275.916	275.581	718.114	102.531		N	325.126		x	2331.31	134.442	2009.15	5280.54
N	358.227	319.083	284.51	139.559		N	306.906		N	2812.12	157.058	1256.43	4946.07
N	245.784	296.903	255.764	111.309		N	295.356		N	2722.05	120.77	1136.55	5300
N	199.972	304.443	241.36	145.188		x	309.129		N	2034.48	91.089	1122.58	5250
x	267.994	306.81	260.545	132.019		R	439.358		x	2522.88	122.972	1171.85	5165.36
R	629.982	314.041	1136.65	650.857		R	534.02		R	2255.47	108.981	389.872	4439.46
R	1134.23	308.422	1295.99	122.609		R	472.166		R	1811.22	148.411	550.062	4122.03
R	1166.07	518.187	1279.07	411.391		x	481.848		R	2254.77	136.645	511.09	5000
x	976.762	380.217	1237.24	394.952		V	312.313		x	2107.16	131.346	483.675	4520.5
V	275.03	327.34	278.734	176.164		V	291.125		V	2519.27	120.614	1176.42	4710.23
V	325.255	307.208	314.827	186.9		V	292.839		V	3047.6	144.062	1519.99	4780
V	222.157	256.733	378.683	187.405		x	298.759		V	1794.59	139.667	1016.21	4700
x	274.147	297.094	324.081	183.49		Cu	3058.43		x	2453.82	134.781	1237.54	4730.08
						Cu	3086.95
						Cu	3073.74
						x	3073.04
						Ta	198.705
						Ta	159.625
						Ta	178.504
						x	178.945
						Tr	3182.44
						Tr	3225.14
						Tr	3178.76
						x	3195.45
						Pu	5691
						Pu	5500
						Pu	5700
						x	5630.33
